# Supplementary material for: Fine-scale geographic variations of rates of renal replacement therapy in northeastern France: Association with the socioeconomic context and accessibility to care
Source: PLoS One. 2020 Jul 28;15(7):e0236698. doi: 10.1371/journal.pone.0236698 (PMC7386572; doi:10.1371/journal.pone.0236698)
Supplement: S1 Data — (XLSX) [file pone.0236698.s005.xlsx]

## Sheet: Data dictionary
Code_Canton	Township ID
O	Number of observed RRT cases in township
E	Number of expected RRT cases in township
SIR	Township standardized Incidence ratio
Average_Population	Township average population over the study period
ALD	Treated chronic illness prevalence (comparative figure)
ALD_diabete	Treated diabetes prevalence (comparative figure)
APL_GP	General practitioner Local potential accessibility index
Managers	Managers and higher professionals in township poulation (%)
Workers	Blue collar workers and higher professionals in township poulation (%)
Education	Population without high school diploma in the active population in township (%)
Unemployed	Unemployement in active population in township (%)
Time_UDMCL	Time to nephrologist (nearest dialysis unit with a nephrologist)
Time_AllDialysis	Time to nearest dialysis unit
Mortality_Diabetes	Diabetes related mortality (comparative figure)
Mortality_Premature	Premature mortality (comparative figure)
Mortality_Cardio	Cardiovascular mortality (comparative figure)
FDEP	FDEP Index
Rural_pop	Population living in a rural city in township (%)
Foreign_born_pop	Foreign born population in township (%)
Median_MDRD	Median MDRD in district (mL/min/1.73 m²)
Percent_85plus	Incident cases aged 85 and up in district (%)
Percent_Deceased_3m	Incident cases deceased within 3 months after dialysis initiation in district (%)

## Sheet: Data
Code_Canton	O	E	SIR	Average_Population	ALD	ALD_diabete	APL_GP	Managers	Workers	Education	Unemployed	Time_UDMCL	Time_AllDialysis	Mortality_Diabetes	Mortality_Premature	Mortality_Cardio	FDEP	Rural_pop	Foreign_born_pop	Median_MDRD	Percent_85plus	Percent_Deceased_3m
0801	7	11.8189	0.592269	1972.6	99.0374	112.26	77.0586	5.31436	31.9684	70.3539	10.1499	41.2334	39.8083	130.104	108.106	130.046	-0.4766	1	1.01517	7.93	5.9	4.3
0802	14	12.7618	1.09702	2455.4	111.668	134.527	67.3531	5.76178	41.3331	75.4954	18.2846	24.2247	23.1099	114.989	111.153	123.305	-3.4286	0.470841	0.286801	7.93	5.9	4.3
0808	10	11.6711	0.856818	2282	93.2375	112.19	60.4456	8.66207	25.7601	63.433	9.9944	39.3241	36.0935	157.752	85.3371	142.708	1.1766	1	0.424942	7.93	5.9	4.3
0809	14	11.2397	1.24559	2264.6	106.744	156.673	71.9655	9.26251	30.4251	68.2869	18.0212	54.1096	53.0267	145.029	85.6174	82.8718	-1.0873	0.173467	1.88416	7.93	5.9	4.3
0810	5	10.319	0.484544	2152	85.7455	91.2901	38.1673	9.63166	27.7354	61.8498	9.81515	15.5975	14.8786	83.4916	85.9075	98.3428	1.375	0.61145	6.46618	7.93	5.9	4.3
0811	9	11.7794	0.764046	2194.4	92.0556	111.71	74.2788	8.6647	30.6657	68.9218	16.0444	29.2276	29.0378	153.74	126.539	140.152	-1.5879	0.282718	22.4877	7.93	5.9	4.3
0812	12	12.5652	0.955021	2168.8	116.983	146.719	68.3488	5.34179	40.6431	77.9456	21.7653	34.0304	32.9475	102.066	119.429	102.759	-4.7551	0.0779627	0.370165	7.93	5.9	4.3
0813	6	11.9707	0.501226	2389.4	98.2362	112.16	65.1942	7.92834	30.1342	67.9211	13.6777	35.8994	34.208	169.163	131.634	133.243	-0.4341	0.813183	0.590797	7.93	5.9	4.3
0817	11	13.2692	0.82899	2387.8	94.2084	102.539	56.9137	6.90496	30.7907	68.6809	11.5415	31.0472	30.6067	110.446	105.29	127.888	-0.999	1	0.320174	7.93	5.9	4.3
0818	8	11.3714	0.703519	2313.6	98.9294	118.08	68.9827	10.3718	30.8161	66.2351	12.4343	13.0541	12.5505	126.847	97.9649	108.707	-0.2504	0.400505	1.21675	7.93	5.9	4.3
0819	8	12.4557	0.642278	2105.4	89.2272	94.6023	73.9234	6.34787	30.3555	71.3243	13.8708	36.4163	33.1967	174.117	123.786	111.083	-1.2256	0.695858	0.620118	7.93	5.9	4.3
0898	23	31.6109	0.727597	6226.6	105.069	124.77	71.9303	8.32062	34.0221	70.4077	19.744	19.6151	6.28775	222.421	140.987	133.813	-2.7605	0.185921	0.104527	7.93	5.9	4.3
0899	47	52.2502	0.899517	10293.8	115.211	128.046	96.6932	12.4374	24.3335	66.198	19.0708	7.67481	6.61715	118.725	143.36	114.735	-0.8095	0.0581923	1.53248	7.93	5.9	4.3
0803	10	13.8304	0.723047	2523.4	106.944	130.262	68.4595	5.87042	41.1737	72.6418	14.4395	33.827	23.778	132.33	113.706	122.935	-1.9276	0.597162	0.223101	7.93	5.9	4.3
1001	13	16.5123	0.787292	2786.4	90.2932	108.045	60.1442	8.89148	30.4124	69.3498	12.1495	30.8069	30.8069	175.632	122.864	125.339	-0.7103	0.844822	1.17301	6.04	4.3	6.7
1002	7	11.8381	0.591312	2238.8	80.2878	113.649	54.7288	7.32477	29.2375	70.5588	10.2685	36.4846	28.7657	145.988	100.067	115.206	-0.1206	0.770713	2.53859	6.04	4.3	6.7
1004	12	15.2874	0.784963	2719.8	88.0621	120.309	54.7415	6.53644	34.5757	73.2494	10.0653	36.0519	31.7509	164.364	119.491	120.692	-0.5709	0.814576	1.91266	6.04	4.3	6.7
1005	12	13.7116	0.875173	2275.4	88.1242	99.3539	70.323	7.61904	26.502	70.7312	12.2361	43.6667	34.3371	116.821	118.48	117.598	-0.8812	0.76564	2.13275	6.04	4.3	6.7
1006	7	14.0121	0.499568	2625.8	79.7305	95.549	45.2237	10.2822	27.8306	65.898	9.28282	29.8808	20.2835	207.714	107.088	108.826	0.5455	0.706512	1.56892	6.04	4.3	6.7
1007	16	13.2785	1.20496	2569	94.0746	104.231	48.9349	10.1952	30.4261	69.809	13.3978	47.1189	17.2596	224.133	115.799	122.582	-0.8673	0.47405	0.728752	6.04	4.3	6.7
1008	3	12.9699	0.231304	2303.8	83.1935	92.5484	39.3383	10.48	28.6835	66.6895	8.39981	30.3686	28.5407	140.675	91.9508	123.02	0.2524	1	0.278428	6.04	4.3	6.7
1009	15	17.4853	0.857863	2851	82.2143	109.425	60.642	7.19584	34.5569	77.3431	21.9223	52.4947	4.51445	214.097	135.005	109.588	-3.5668	0.101445	1.12135	6.04	4.3	6.7
1010	7	18.7983	0.372374	3401.8	77.1634	91.2524	65.4765	15.272	19.3449	59.9405	10.3501	7.54254	7.54254	92.123	79.5075	79.4776	1.5416	0.0424834	0.605181	6.04	4.3	6.7
1011	12	12.6946	0.945285	2413.4	78.8541	97.1083	36.7152	10.0144	27.0116	65.1541	10.1911	30.4845	19.6651	149.775	104.242	100.426	0.6048	0.736333	1.22818	6.04	4.3	6.7
1017	9	16.8935	0.53275	3236.2	83.5734	99.3304	52.2177	11.0528	24.4417	63.9352	9.66856	23.8931	22.6405	150.471	94.4001	107.552	0.6925	0.62277	0.912925	6.04	4.3	6.7
1099	71	80.0556	0.886883	15950.8	87.153	115.934	81.9802	12.7935	26.307	64.0821	19.5771	12.1868	6.20973	110.34	117.589	97.0986	-1.5032	0	0.231222	6.04	4.3	6.7
1003	26	13.769	1.8883	2319.8	91.2706	118.045	53.0253	5.29797	35.2127	72.432	13.3511	40.7946	37.8228	131.949	127.116	108.822	-0.5882	0.62797	7.24662	6.04	4.3	6.7
2101	12	19.9958	0.600125	3098.8	85.55	87.9237	64.2514	8.51871	26.0133	66.6865	9.81579	39.473	39.1597	110.122	114.143	119.922	0.187	1	0.358276	7.71	13.1	11.8
2102	13	18.1127	0.717729	3499	96.6353	121.055	50.2012	6.95387	29.2421	68.8123	10.1955	24.3428	24.3428	85.0799	100.255	108.123	0.285	0.662321	1.27175	7.71	13.1	11.8
2104	15	17.5154	0.85639	3120.6	94.2382	112.263	56.6058	6.78933	33.1964	70.5362	11.539	26.5588	26.5588	89.1866	113.143	110.065	-0.6323	0.585394	0.200207	7.71	13.1	11.8
2105	18	21.5644	0.83471	3365.8	99.8967	105.791	53.8777	5.7618	31.4752	72.6661	10.8863	58.0697	35.2393	72.3079	108.33	118.078	-1.2093	0.736734	1.77706	7.71	13.1	11.8
2106	26	16.192	1.60573	2932.8	102.76	132.612	123.99	10.8687	28.0861	66.6031	15.9668	11.2984	11.2984	67.658	94.7785	86.2388	-0.8485	0	2.31427	7.71	13.1	11.8
2107	12	18.1487	0.661203	4082.6	107.584	107.999	85.1003	13.0252	22.9705	58.0681	10.0778	11.8672	11.8672	66.0353	70.6255	91.8484	1.6319	0.0877752	0.562437	7.71	13.1	11.8
2114	25	23.3353	1.07134	4136.6	72.7017	64.6849	72.8761	24.0906	12.4252	44.322	6.48365	10.0886	10.0886	77.9766	64.2406	97.2273	4.5565	0.44676	3.85384	7.71	13.1	11.8
2115	18	13.6477	1.3189	3229.2	105.623	127.843	62.619	9.94261	28.151	61.1229	8.41055	21.194	21.194	55.4015	84.401	113.823	1.7469	0.744656	3.92345	7.71	13.1	11.8
2116	7	15.067	0.46459	2940.2	95.9664	106.184	56.8073	12.8186	24.9736	60.2067	8.87591	27.7793	27.754	145.456	87.4148	110.646	1.5503	0.570099	0.161777	7.71	13.1	11.8
2117	13	16.7758	0.774924	3137.6	84.22	88.7795	47.1996	10.5142	26.2787	59.0239	6.44589	26.3628	25.1148	46.6244	76.0421	91.4913	2.3786	0.950888	3.8123	7.71	13.1	11.8
2118	23	18.4163	1.24889	3648	87.494	86.3058	78.7739	13.8266	24.4766	57.3154	10.1269	15.4507	15.4507	85.2779	86.0762	92.0371	2.3557	0.296845	0.672001	7.71	13.1	11.8
2119	10	18.6427	0.536403	3029	91.4599	100.672	55.7996	8.25631	29.7915	70.342	11.1348	61.5328	48.3116	105.475	109.098	111.382	-0.5841	0.508759	0.498506	7.71	13.1	11.8
2120	20	15.5039	1.29	3131.6	89.168	94.04	58.1959	11.1363	28.7062	58.645	7.70796	24.2414	24.1945	101.469	78.394	95.6723	1.7809	0.708942	1.43568	7.71	13.1	11.8
2121	18	20.565	0.875272	4015.4	90.6032	93.6498	65.3754	16.8756	19.1967	54.6458	7.34472	19.1158	19.1158	93.4935	71.7128	93.7467	2.3284	0.639207	2.70103	7.71	13.1	11.8
2103	23	19.447	1.1827	3541.8	92.6834	93.0153	86.07	12.0735	26.1411	61.6624	13.3123	27.9397	26.4292	76.7617	108.517	93.6946	-0.7115	0	4.06019	7.71	13.1	11.8
2123	14	21.24	0.659135	3872.4	85.7921	82.745	64.2657	17.5407	18.9181	50.7898	9.07236	13.8153	13.8153	106.013	85.5455	84.1781	2.7607	0.431062	1.43729	7.71	13.1	11.8
2199	116	111.287	1.04235	25661.8	85.6098	86.2941	65.0129	21.5491	16.8243	46.6486	12.8743	5.1386	3.52418	69.8464	101.608	77.6034	3.1631	0.00532426	0.0384079	7.71	13.1	11.8
2122	15	22.3372	0.671525	3473.2	93.5013	98.5268	70.6993	9.81924	28.5389	67.0785	9.87259	49.5009	48.4169	115.18	115.13	110.364	-0.5694	0.691894	0.538407	7.71	13.1	11.8
2501	29	25.2292	1.14946	4848	115.048	132.744	79.0322	10.9296	36.1675	67.9759	16.699	17.6056	17.6056	117.048	108.557	106.52	-1.593	0.0544008	0.214689	8.28	6.2	7.9
2502	16	22.2551	0.718937	4292.4	92.4825	96.4232	77.9959	11.5985	26.2573	62.2055	8.38265	29.5501	29.5501	112.458	81.1966	112.157	0.547	0.734801	5.9054	8.28	6.2	7.9
2503	19	26.9398	0.705276	4855.8	101.792	99.7479	60.5953	10.8039	29.4109	66.4554	9.48487	23.6741	23.6741	100.576	94.8705	120.212	-0.1565	0.632038	9.89453	8.28	6.2	7.9
2511	8	15.2485	0.524641	3447.6	74.6109	77.4375	63.6762	8.43455	35.722	57.9202	6.97416	21.7943	21.7943	136.658	90.781	100.9	2.597	1	1.65745	8.28	6.2	7.9
2512	17	18.7233	0.907959	3690.8	82.1216	66.7362	51.9204	7.12571	44.9786	66.6573	10.1884	44.8261	44.8261	133.446	91.7965	128.143	0.1217	0.690803	4.43721	8.28	6.2	7.9
2513	22	25.1967	0.873132	4748	109.113	122.717	102.078	17.4107	26.4319	60.6679	19.4926	4.02349	4.02349	85.3703	126.358	101.514	-1.4749	0	2.93792	8.28	6.2	7.9
2510	28	26.9488	1.03901	4720.2	114.51	135.902	76.5493	11.168	35.3098	68.1784	17.6457	11.3928	11.3928	108.846	104.123	93.6944	-1.9175	0.0395842	1.57674	8.28	6.2	7.9
2515	15	19.4663	0.770564	3701.2	92.7459	87.9462	70.9095	9.70718	31.5228	60.9094	6.54537	26.2912	26.2912	106.96	89.3398	102.739	1.3459	0.829223	0.72853	8.28	6.2	7.9
2516	11	20.8295	0.528096	4125.4	74.0279	80.208	61.5779	10.211	34.0324	62.2459	10.1368	5.09534	5.09534	69.821	101.61	97.9911	1.3963	0.171358	8.24494	8.28	6.2	7.9
2517	16	17.6664	0.905675	3554.8	81.7558	81.8973	69.9191	11.4965	25.8128	58.2523	7.91707	25.3034	25.3034	106.366	81.1259	117.446	1.5904	0.797146	3.28778	8.28	6.2	7.9
2514	12	18.4913	0.648952	3947.8	77.3942	74.5176	64.2079	9.56042	42.8568	61.4581	8.58296	36.0375	36.0375	141.821	89.6789	101.697	1.6838	0.443728	5.58946	8.28	6.2	7.9
2519	21	25.255	0.831517	4542	107.149	118.135	68.8293	8.94682	36.9173	69.0356	15.3072	20.5003	20.5003	106.466	111.318	115.058	-1.595	0.09522	0.8964	8.28	6.2	7.9
2599	129	129.305	0.997641	28442.4	91.8447	89.6429	89.3243	19.7214	18.3012	50.396	13.5154	13.2205	13.2912	82.7294	92.0469	91.8407	1.1752	0.127446	0.174567	8.28	6.2	7.9
2518	13	17.6339	0.737215	3615.8	97.4999	91.6983	54.3086	6.27737	32.6193	63.7949	6.74086	35.7219	35.7219	126.914	101.504	116.974	1.4303	0.785832	1.88675	8.28	6.2	7.9
3901	3	12.6292	0.237544	1980.6	77.0542	81.9425	73.884	9.43468	27.4557	65.8036	8.48318	39.0598	38.7341	95.9365	102.595	119.643	0.004	0.385266	2.12099	8.23	8	9.3
3902	5	10.2896	0.485927	1994.6	86.2876	86.5352	58.1258	11.536	24.4381	59.7512	8.29687	19.2276	19.2276	123.688	90.3208	101.153	1.4806	0.854974	1.89896	8.23	8	9.3
3904	10	16.4779	0.606874	2639.6	81.4096	91.3893	52.33	8.80908	34.6635	68.8253	10.4594	45.2717	42.6339	65.1889	94.8392	100.404	-0.9479	0.405965	1.08238	8.23	8	9.3
3909	15	13.6443	1.09936	2411.2	90.3784	84.7092	53.2139	8.89056	35.5558	66.2691	10.1929	32.4579	27.8333	142.179	90.6325	104.492	-0.345	0.853016	2.24908	8.23	8	9.3
3910	11	13.5189	0.813677	2529.8	87.7169	91.9004	88.1927	9.01986	29.0562	62.9734	8.37427	27.3593	27.3593	117.672	86.2131	114.052	0.6871	0.854209	1.80453	8.23	8	9.3
3903	2	15.4165	0.129731	2625	91.2399	86.321	88.3496	7.82657	28.7457	64.9474	7.89169	30.1227	26.2763	104.073	95.7241	108.277	0.5296	1	0.849677	8.23	8	9.3
3912	9	16.6773	0.539657	2832.2	79.5183	78.1167	70.5111	12.8719	22.8038	56.5305	8.46278	38.4923	29.0027	84.0778	94.5833	106.778	2.1376	0.614837	1.55648	8.23	8	9.3
3913	3	13.4246	0.22347	2127.4	91.7693	85.9081	57.6911	7.52852	32.0561	68.3482	9.78964	39.8547	34.4151	144.86	106.722	108.382	-0.4206	0.754408	2.10673	8.23	8	9.3
3914	13	11.2536	1.15519	1895	92.1796	106.389	61.594	9.83182	34.0592	69.044	16.2727	6.19928	6.19928	124.802	95.7524	85.5405	-1.6885	0.146561	0.7983	8.23	8	9.3
3911	11	10.7022	1.02782	2370.2	68.1805	66.9372	50.6288	8.08291	40.5389	62.7769	9.45132	33.0596	33.0596	127.817	95.8488	110.336	1.0124	0.527823	2.05668	8.23	8	9.3
3916	2	9.49079	0.210731	1733.6	81.6672	83.9341	62.4873	12.5598	30.9436	63.5725	10.1872	15.9833	15.4367	37.7761	94.8088	98.125	0.1138	0.589753	6.75388	8.23	8	9.3
3917	8	16.624	0.481232	2799.2	88.9425	101.67	53.516	6.76307	33.7879	67.8516	9.50954	20.129	20.129	96.3273	78.4824	102.951	0.124	0.648387	1.02606	8.23	8	9.3
3998	18	26.7684	0.672435	4682	103.275	89.1642	80.057	12.8871	25.0471	61.266	13.4694	42.9508	24.2735	82.2622	107.782	96.57	0.3635	0.17277		8.23	8	9.3
3999	25	31.4106	0.795909	5566	86.2852	93.6087	87.639	11.5618	26.8151	61.8788	13.1715	7.07494	7.07494	106.305	111.413	91.4197	-0.221	0.105747	0.289784	8.23	8	9.3
3915	16	14.1871	1.12778	2506.4	78.3506	82.4868	80.0309	7.97989	32.5284	63.8803	8.18555	36.5378	34.5353	101.125	108.08	100.252	0.7656	1	1.52199	8.23	8	9.3
5102	21	18.4417	1.13872	4057.8	89.9933	116.479	69.6843	14.3111	21.5379	56.0812	7.25138	23.712	20.7417	125.004	78.2678	89.2797	2.8613	0.578334	0.997463	8.42	9.7	10
5106	22	20.3069	1.08337	3849.2	96.392	123.104	55.4388	6.6622	32.7813	67.3133	7.93013	35.9758	22.0644	135.625	102.278	116.708	1.0431	0.885083		8.42	9.7	10
5109	17	19.7189	0.862119	3936.8	91.7004	111.183	65.5617	15.6264	21.6041	55.8416	7.46547	26.1876	24.0255	132.622	81.0518	97.0618	2.9739	0.706329	1.41618	8.42	9.7	10
5101	14	19.6135	0.713792	3578.8	85.8961	108.013	49.1534	7.42477	27.4269	67.5444	8.89121	38.2084	28.4999	178.721	110.333	120.974	1.0545	0.531231	0.927051	8.42	9.7	10
5120	22	18.0615	1.21806	3312	94.4629	122.479	52.025	7.04027	32.7019	71.0579	11.0917	56.4441	20.8556	115.509	100.734	107.461	-0.7628	0.904053		8.42	9.7	10
5121	15	20.1408	0.744758	3497	92.7018	107.695	78.1786	8.55594	32.5661	70.0695	12.3016	62.9241	31.1115	127.052	119.867	109.464	-0.499	0.603386		8.42	9.7	10
5122	15	20.3567	0.736859	3651.8	84.02	97.1949	59.0002	6.75388	34.6122	70.9907	9.67312	49.9796	21.9921	139.262	105.518	102.564	-0.2055	0.799975	1.48511	8.42	9.7	10
5110	13	16.591	0.783556	3756.4	87.5228	111.191	75.6463	10.726	25.4393	59.5768	6.6472	25.8331	23.3813	129.528	93.6772	108.715	2.8424	0.787558	1.09575	8.42	9.7	10
5197	42	44.4484	0.944915	8534.4	88.7043	110.706	85.7203	9.74362	31.1483	65.7775	11.6616	29.1128	8.72194	132.581	121.256	107.416	0.4092	0.327041	0.195955	8.42	9.7	10
5198	47	59.103	0.795222	12107.2	82.8706	109.109	70.5921	12.6855	22.7767	62.2612	13.0845	41.8991	11.4917	88.1044	106.765	98.9639	1.0676	0.228755	0.661637	8.42	9.7	10
5199	160	152.591	1.04856	34841.8	98.9673	118.227	84.2623	18.6229	20.5521	55.7052	15.7046	14.9701	6.0673	94.6725	113.524	91.9864	1.3823	0.0369141	0.233769	8.42	9.7	10
5123	23	21.9036	1.05006	3984.2	100.043	143.688	79.0564	8.51522	32.8524	73.229	17.4836	61.261	7.94627	112.529	109.725	91.6682	-2.266	0.379049	1.59461	8.42	9.7	10
5201	20	10.3296	1.93618	1736.2	110.328	116.923	88.3134	6.31163	34.2336	72.7	10.7322	22.743	21.9952	126.604	114.103	114.288	-1.0701	1	1.17001	12.78	15.4	7.7
5202	21	11.0922	1.89322	1578.6	79.8076	78.9635	53.8441	5.25778	35.2304	75.3051	10.6986	40.9957	35.4091	166.275	115.011	117.385	-2.1869	0.774079	1.60879	12.78	15.4	7.7
5204	23	9.21423	2.49614	1496.8	92.5537	99.3629	59.2407	7.19469	25.7047	69.8923	9.90159	26.0101	24.5964	157.787	88.6891	120.042	0.5091	1	0.870782	12.78	15.4	7.7
5208	12	7.78354	1.54172	1447.8	101.477	119.78	65.0343	5.25634	37.3249	72.5669	12.7302	49.3202	21.5947	144.459	103.434	86.8636	-1.4975	1	1.61898	12.78	15.4	7.7
5209	20	10.7031	1.86861	1779.2	102.478	119.716	59.1632	7.50027	34.2255	74.9413	16.623	40.3052	33.393	124.12	132.654	96.2135	-2.5307	0.506703	0.395533	12.78	15.4	7.7
5203	14	11.8832	1.17814	1835.2	66.5127	69.3361	56.4615	5.90636	39.0055	75.1661	9.00571	48.7355	47.8912	112.559	115.752	106.08	-1.5339	0.679533	0.747663	12.78	15.4	7.7
5211	26	11.7216	2.21812	1976.2	93.8846	96.2998	58.8973	6.80177	34.5142	69.7463	10.4098	25.3618	25.034	212.898	110.1	119.652	-0.7427	0.688264	0.458133	12.78	15.4	7.7
5212	22	9.3758	2.34647	1453.6	91.9543	104.345	47.0425	3.02369	42.2672	76.4624	11.7156	40.867	32.4565	132.77	112.849	127.317	-2.4773	1	1.76364	12.78	15.4	7.7
5216	11	8.38535	1.31181	1409	82.364	81.0896	37.7423	8.27277	32.3662	66.9833	8.92805	39.3237	38.5458	139.205	92.5178	86.3605	0.4335	1	11.9168	12.78	15.4	7.7
5210	11	10.9658	1.00312	1956.8	79.4303	82.474	59.8468	10.3474	26.5271	63.5075	14.0121	36.9395	35.7585	155.492	125.575	92.6773	0.5267	0.245472	0.989868	12.78	15.4	7.7
5298	40	25.2714	1.58282	4887.8	93.4455	95.0608	67.8737	13.1973	19.0652	61.5793	12.8344	5.94748	5.7865	95.2521	93.0234	89.4419	1.1329	0.210798	0.214631	12.78	15.4	7.7
5299	44	30.635	1.43627	5643.8	108.017	139.423	80.9141	8.97471	29.4555	71.4471	18.5154	56.5886	7.8747	161.237	135.041	103.361	-2.2082	0.184252	1.25857	12.78	15.4	7.7
5217	9	10.4809	0.858707	1815.4	99.7815	114.906	74.674	7.47889	32.3979	70.547	11.5754	55.9177	24.3503	174.657	123.436	119.079	-0.7528	0.446398	1.60024	12.78	15.4	7.7
5401	26	25.425	1.02262	4331.4	92.258	116.533	61.4895	6.64319	31.8919	72.2416	14.5567	45.2235	32.3826	137.169	118.711	109.439	-1.5992	0.760194	0.0870736	10.49	13.2	12
5402	26	22.3517	1.16322	4428.8	96.9513	118.559	78.3944	13.1941	22.3497	59.8316	9.10733	18.8401	18.5458	119.435	84.4765	117.998	1.6198	0.42872	7.10122	10.49	13.2	12
5404	26	31.3886	0.828325	5798.8	80.1374	101.752	55.9888	8.17887	31.2609	69.3162	13.6858	25.4349	23.2627	109.707	122.774	102.359	-0.621	0.275312	0.423714	10.49	13.2	12
5405	33	29.2841	1.12689	5693.6	80.8233	101.393	86.8659	17.871	17.195	53.9346	11.5635	12.5643	12.4421	96.6122	95.0116	86.8895	2.682	0.0563345	0.764413	10.49	13.2	12
5406	27	25.5048	1.05862	4816.8	78.6569	85.2689	66.4365	28.4435	12.4006	44.1145	13.7583	9.62478	9.62478	63.7659	85.0023	80.6131	1.7991	0	0.487471	10.49	13.2	12
5403	33	24.9007	1.32526	4650.2	80.476	93.3756	69.1391	16.5206	15.1327	54.72	8.87041	14.7816	14.461	83.278	79.1862	79.5183	2.8782	0.329002	1.11265	10.49	13.2	12
5410	23	20.4195	1.12637	4192.2	92.8568	117.655	69.223	9.36366	25.4895	60.0609	8.39076	26.5549	26.0495	148.445	101.107	108.514	1.7881	1	1.00141	10.49	13.2	12
5411	46	24.3834	1.88653	4649.2	88.0619	111.655	53.0082	7.426	33.3135	66.5451	13.2834	19.1683	19.1683	103.995	102.954	112.268	-0.301	0.383013	3.41483	10.49	13.2	12
5415	20	21.4331	0.933137	4188.2	87.8619	121.406	68.0302	14.7696	19.0882	58.6281	9.15228	13.9376	13.9376	110.671	102.987	86.6268	1.91	0.163636	6.15608	10.49	13.2	12
5407	43	27.7375	1.55025	5186.2	100.225	128.03	71.2984	8.16032	31.2421	66.7898	14.7639	10.7571	10.7571	118.724	116.635	108.599	-0.9668	0.0305477	5.85163	10.49	13.2	12
5417	29	30.8842	0.938992	5689.8	78.712	102.261	67.1061	7.90038	30.7008	68.0332	14.2001	28.3956	28.2522	119.949	115.354	108.691	-0.6519	0.276184	0.370559	10.49	13.2	12
5418	38	26.5774	1.42979	5386.6	89.6337	118.492	81.0158	11.1475	28.0241	62.8839	12.448	25.9523	24.2687	77.6451	95.5	103.264	0.8858	0.181424	0.756707	10.49	13.2	12
5419	35	28.9177	1.21033	5572.4	86.4436	112.286	86.8228	16.809	17.1057	55.8704	12.781	6.49913	6.08424	62.7993	95.2864	76.6587	1.9948	0		10.49	13.2	12
5420	32	22.7878	1.40426	4887.8	90.9209	119.365	89.1177	10.4215	24.5926	63.5496	13.9602	22.485	22.485	85.9471	106.533	96.5785	0.9397	0.173144		10.49	13.2	12
5421	37	23.3001	1.58797	4701.6	100.638	141.298	85.3495	10.0342	24.8424	64.3017	16.7394	12.0834	12.0834	144.352	122.969	104.343	-0.8404	0		10.49	13.2	12
5422	26	19.1501	1.3577	4902.8	93.7609	132.978	98.55	21.2328	18.6523	55.6583	21.0103	5.0466	5.0466	94.4434	111.325	92.4141	-1.6089	0		10.49	13.2	12
5423	35	22.0669	1.58608	4249.6	95.5481	126.46	55.0646	7.18655	32.7603	69.8481	12.534	19.116	19.116	102.031	95.1932	97.8662	-0.8134	0.274746	1.25581	10.49	13.2	12
5498	60	55.9379	1.07262	10762.6	89.8342	114.901	88.7679	9.75782	25.4388	65.5754	12.4542	25.7896	25.7776	130.269	111.77	109.419	-0.3082	0.313059	0.219915	10.49	13.2	12
5499	74	65.2058	1.13487	17887.8	85.1783	94.8986	93.63	29.4398	10.8742	39.8812	16.2027	11.9051	11.437	65.669	119.499	89.1298	1.0506	0	1.85254	10.49	13.2	12
5416	21	18.5728	1.13068	3953.2	93.5703	113.4	64.1823	13.2853	22.6533	57.113	8.47153	26.7977	26.5361	108.444	93.4338	103.774	2.2485	0.667385	12.3378	10.49	13.2	12
5501	13	11.0617	1.17523	2087.6	97.2362	119.713	57.6972	9.04356	31.1286	68.5122	11.1803	43.7138	17.2104	131.137	110.987	99.443	-0.0742	0.612613	2.00744	10.25	11.5	13.7
5504	11	7.10479	1.54825	1472.8	77.1452	91.4981	47.9781	7.12351	21.63	61.5659	8.55134	10.925	10.925	94.6402	113.268	85.1003	3.107	0.335037	2.47827	10.25	11.5	13.7
5505	8	7.543	1.06059	1443.2	69.8536	82.9633	49.4185	6.11111	30.7988	69.3579	12.551	32.4714	32.4714	138.2	125.217	126.035	-0.0785	0.633757	7.02525	10.25	11.5	13.7
5507	10	10.4224	0.959473	1995	83.2081	87.4867	82.1001	7.73876	26.9017	68.9133	17.4493	39.999	39.0472	127.768	115.095	124.581	-1.1562	0.516373	1.17841	10.25	11.5	13.7
5508	12	10.1686	1.1801	1908.6	94.9963	117.964	67.7046	7.81589	29.6347	67.3739	9.98847	25.8724	23.7328	170.709	85.2975	114.34	0.1605	1	2.11859	10.25	11.5	13.7
5509	10	8.92151	1.12089	1589	84.3224	93.6894	88.4715	7.4918	28.2961	67.867	13.5223	23.685	23.6261	164.471	119.06	113.687	-0.2126	0.621863	1.52721	10.25	11.5	13.7
5510	16	12.2568	1.3054	2059	91.692	104.558	82.7297	5.93542	39.6791	74.1982	14.5529	43.5317	32.7981	243.703	117.027	148.044	-2.1341	0.676794	1.92612	10.25	11.5	13.7
5511	6	7.76781	0.772418	1562.8	79.3714	89.458	63.9068	5.83174	39.731	67.3635	11.7583	43.4847	39.4996	117.908	80.4508	107.558	0.306	0.770552	5.30824	10.25	11.5	13.7
5512	16	9.70736	1.64823	1799.4	92.2864	116.882	71.3003	5.59825	30.2075	66.5357	10.6152	37.7494	19.9398	155.557	98.1142	114.131	0.3188	0.741283	0.910159	10.25	11.5	13.7
5513	11	10.3938	1.05832	1901.2	76.5792	97.5674	67.8156	7.81302	29.9631	69.5128	12.9883	36.0467	34.8436	205.956	120.843	127.224	-0.4086	0.569611	0.44549	10.25	11.5	13.7
5514	10	9.10371	1.09845	1445.2	82.479	102.775	49.5082	6.20058	36.4818	73.0817	14.9692	43.6703	38.9028	122.239	118.191	115.623	-2.0242	0.65559	20.3066	10.25	11.5	13.7
5515	10	10.7796	0.92768	1955.4	94.3286	113.332	50.4419	7.21822	35.0312	69.9529	11.6932	35.939	33.4921	150.969	95.6938	98.8869	-0.8374	0.809501	0.952824	10.25	11.5	13.7
5598	23	21.7485	1.05755	3977.6	93.0801	103.835	70.4916	13.1635	22.4146	62.593	14.189	32.1211	9.23654	170.398	98.9473	109.375	0.284	0.228273	0.597901	10.25	11.5	13.7
5599	14	18.3052	0.764809	3496.4	84.4535	95.6744	78.4514	11.4341	24.693	65.2051	16.7835	6.6687	6.6687	155.317	137.458	99.9616	-0.5762	0.15989	1.57719	10.25	11.5	13.7
5506	12	9.08997	1.32014	1480.2	89.8776	100.924	65.2802	6.00372	31.855	69.9418	11.8082	27.8927	27.8927	128.38	97.6528	118.004	-0.9611	1	2.72206	10.25	11.5	13.7
5701	44	34.2706	1.2839	6457.4	89.9407	119.859	54.2466	7.1478	31.3651	68.814	12.8918	19.7783	19.7783	99.5411	107.996	107.932	-0.6282	0.103538	0.587831	9.75	9.4	8.3
5702	24	29.6686	0.808936	5602.2	117.33	111.73	67.0092	6.95773	33.6657	69.568	10.9328	38.815	38.815	155.709	84.3005	131.984	-0.4574	0.755802	3.82746	9.75	9.4	8.3
5704	26	25.8417	1.00612	5277.4	84.1944	99.2148	54.8095	8.21135	34.9586	66.077	10.509	29.4907	29.4907	118.983	80.8526	115.996	0.4289	0.624138	17.4167	9.75	9.4	8.3
5705	28	29.0316	0.964465	5696.4	85.8105	83.8178	51.4201	17.8426	15.9739	53.6784	9.57644	14.6764	12.1623	176.387	100.184	112.472	3.0308	0.241657	8.98982	9.75	9.4	8.3
5706	42	30.8826	1.35999	6147	115.428	174.731	87.4237	6.98702	32.6908	69.9483	16.8561	17.162	17.162	144.997	111.754	118.933	-1.735	0	0.634411	9.75	9.4	8.3
5707	29	29.0039	0.999866	6026	81.6282	93.627	66.8475	11.5825	26.5613	61.2224	10.2657	23.5215	23.4165	99.2189	90.1161	110.539	1.1032	0.557403	0.4522	9.75	9.4	8.3
5708	39	32.6139	1.19581	6453.8	81.4626	90.0131	50.2202	9.00238	32.7029	70.3479	19.5418	20.5522	20.5522	131.644	115.61	130.95	-2.2412	0	0.75184	9.75	9.4	8.3
5709	45	28.9398	1.55495	5320.2	72.2421	79.4955	50.336	7.65805	33.2917	74.7021	20.5851	11.5135	11.5135	155.925	112.295	139.512	-2.7555	0.156908	5.18504	9.75	9.4	8.3
5710	52	35.1847	1.47791	6615.4	118.6	161.676	73.4026	6.93063	32.2047	70.7731	16.0411	19.7304	19.7304	153.596	114.707	110.606	-1.8481	0.0186601	0.597357	9.75	9.4	8.3
5714	30	25.8963	1.15847	5503.4	103.489	130.834	67.2884	11.2952	25.0582	59.496	8.48309	18.6409	18.6409	100.283	84.908	101.812	1.6409	0.644751	2.83098	9.75	9.4	8.3
5715	26	38.6849	0.672097	7293	84.1082	82.7528	64.1229	20.8342	15.7458	50.108	11.1639	7.85406	7.39663	80.2576	93.1247	100.467	2.8001	0	6.12935	9.75	9.4	8.3
5716	28	28.0747	0.997341	6076.6	89.4357	90.6958	50.239	19.4544	15.9147	51.2141	7.33996	13.9455	13.9376	73.3306	69.1992	91.7958	3.3632	0.634448	0.608048	9.75	9.4	8.3
5717	24	27.3164	0.878592	5292.6	122.727	114.68	49.1644	8.85323	33.3632	66.1782	8.99845	23.7482	16.7754	189.394	93.7469	130.458	0.1271	0.760524		9.75	9.4	8.3
5718	43	33.8461	1.27046	6807.8	113.707	131.77	63.0089	10.855	24.8635	64.3764	11.9181	20.924	20.2851	131.498	96.9613	116.514	0.6329	0.107156		9.75	9.4	8.3
5703	30	25.1696	1.19191	5181.8	86.3131	95.4982	58.5367	8.72272	33.2276	67.272	14.7492	23.8788	23.8788	140.92	97.2533	121.295	-0.5056	0.313897	4.54637	9.75	9.4	8.3
5720	37	26.9743	1.37168	5366	103.813	105.288	58.1864	8.92155	32.3455	67.8008	13.5337	24.7281	24.6692	152.575	91.8244	129.911	-0.8175	0.530612	7.50458	9.75	9.4	8.3
5721	19	25.0939	0.757157	4876.4	111.85	106.708	80.6734	8.58636	31.3342	67.2543	12.2126	29.896	11.7138	131.045	99.3391	116.033	-0.3157	0.479858	7.71146	9.75	9.4	8.3
5722	44	37.3583	1.17778	7357	112.599	109.428	74.6381	12.6672	26.6809	64.6049	13.9331	20.3082	20.3082	151.92	103.72	118.53	0.0191	0.185655	6.72271	9.75	9.4	8.3
5723	20	25.0253	0.799192	4783	101.525	120.314	66.1192	7.54434	28.8995	67.0801	10.7439	37.0555	30.7353	136.494	98.1789	119.87	0.0072	0.80977	2.67396	9.75	9.4	8.3
5724	40	32.3348	1.23706	6758.4	115.916	157.869	75.8418	10.2514	28.2136	67.1963	16.9185	15.189	15.1397	99.6628	114.157	106.431	-1.1104	0	1.71034	9.75	9.4	8.3
5725	45	32.037	1.40462	6293.2	73.9032	71.5323	41.5505	8.86896	33.3125	71.2937	17.7299	20.9749	20.9749	181.578	98.54	129.775	-1.8003	0.0894151	0.335383	9.75	9.4	8.3
5726	5	5.15384	0.970151	1066	117.595	165.31	83.83	12.7227	22.555	59.028	14.1523	8.36376	8.36376	92.7936	102.306	94.5143	0.151	0	10.1891	9.75	9.4	8.3
5727	73	63.4558	1.15041	13651.6	98.4112	121.511	84.2178	16.9888	18.4312	53.5039	10.8666	8.74676	8.74676	102.174	98.7862	99.8236	2.2821	0.176462	1.52258	9.75	9.4	8.3
5799	87	82.0851	1.05988	19361.8	106.168	114.321	118.73	20.1713	18.0664	52.4344	16.0219	5.33646	5.33646	114.735	115.774	108.568	0.0425	0	16.1212	9.75	9.4	8.3
5719	32	32.9226	0.971978	6441.4	79.7723	86.5505	60.8396	10.2722	31.4307	67.0135	17.1645	20.1576	20.1576	106.573	105.87	124.736	-1.1802	0.0604874		9.75	9.4	8.3
5801	18	16.8356	1.06916	2459.2	89.7405	92.7392	51.8277	7.76482	22.999	67.7427	12.6149	30.8887	30.834	135.812	151.295	107.052	-0.1477	0.659791	1.02896	7.68	11.6	5.8
5802	8	16.6995	0.479057	2263.2	97.3138	100.551	44.7263	7.70741	23.3073	71.0605	12.045	67.2611	49.8382	162.001	109.616	108.915	-0.6199	0.844102	4.19853	7.68	11.6	5.8
5803	11	17.088	0.643725	2482	108.317	121.475	52.3536	4.89126	31.2476	72.4611	14.1436	50.5944	50.5355	218.068	170.672	121.605	-1.6441	0.706999	2.97963	7.68	11.6	5.8
5805	22	16.545	1.32971	2486.4	100.184	99.2027	57.6171	9.38687	30.1824	71.4949	15.0599	32.5659	32.5659	145.971	130.982	99.1807	-1.2269	0.217435	3.37603	7.68	11.6	5.8
5806	9	12.8113	0.702502	1896.2	110.094	108.968	56.457	7.71657	28.0403	71.9581	12.7678	36.2073	4.21689	124.275	128.614	123.845	-1.0116	0.33267	1.42249	7.68	11.6	5.8
5807	13	11.0336	1.17822	2042.6	103.605	120.89	52.1544	8.00781	28.7776	68.1254	12.3356	9.75434	9.75434	72.8741	112.453	94.0741	0.0328	0.0582547	0.869952	7.68	11.6	5.8
5808	13	13.7734	0.943849	2318.2	89.5748	97.7031	43.8669	8.96739	25.3608	65.4824	9.74836	31.4763	25.4118	181.95	122.881	120.662	0.6872	0.82492	1.72069	7.68	11.6	5.8
5809	8	11.2723	0.709704	1769.6	100.549	111.6	27.3767	6.75454	31.1627	73.3969	14.1055	31.6899	16.3045	96.8003	156.891	120.553	-1.1664	0.339926	1.6363	7.68	11.6	5.8
5810	13	16.9705	0.766035	2209	99.8567	110.207	72.9647	5.18818	27.2559	73.0454	11.1054	54.7231	29.4747	106.212	108.939	125.645	-0.9424	1	1.07714	7.68	11.6	5.8
5815	14	16.8583	0.83045	2464	109.226	115.436	50.3467	6.86557	29.1001	70.1785	11.797	36.5594	36.5594	186.313	135.645	120.075	-0.514	1	1.23532	7.68	11.6	5.8
5816	14	9.91881	1.41146	1640.8	106.8	111.22	47.2113	7.53867	27.6977	68.6918	11.575	28.2421	23.3943	152.551	103.511	122.787	-0.3488	1		7.68	11.6	5.8
5817	16	13.5555	1.18033	2118	79.0213	81.2025	59.4884	10.0392	22.7569	63.8333	10.832	13.8509	13.8509	154.55	94.4999	114.105	1.4716	0.0773703	4.96019	7.68	11.6	5.8
5899	43	42.5319	1.011	7517.8	107.71	106.784	71.1569	15.0745	22.4055	62.9774	16.8733	11.0364	11.0364	95.0584	115.413	103.912	-0.3129	0.095657	0.461285	7.68	11.6	5.8
5804	5	13.5515	0.368964	1794.2	103.998	101.898	46.2652	6.1293	23.3767	70.926	10.4815	66.7178	57.3968	186.79	128.469	116.334	-0.2644	1	2.21373	7.68	11.6	5.8
6701	48	38.7514	1.23867	8100	139.363	143.139	85.8189	8.91996	36.1533	69.2036	10.9942	19.8175	19.8175	108.594	84.8682	122.007	-0.418	0.157187	2.59729	9.3	9.8	8.2
6702	24	37.0847	0.647167	7418.2	113.641	101.226	73.3097	17.3273	20.6702	54.1329	6.58653	17.5456	17.5456	136.856	67.5536	97.5767	2.8002	0.560282	2.48017	9.3	9.8	8.2
6703	42	41.2945	1.01708	8257.4	118.267	113.361	79.2014	16.8433	22.6806	58.1641	7.00243	15.3919	15.3919	104.843	68.6745	102.757	2.1488	0.117901	10.1854	9.3	9.8	8.2
6705	62	36.2309	1.71125	7725	125.784	122.5	99.4437	11.9758	27.26	60.7135	11.1868	9.16696	9.16696	133.5	79.7962	106.841	1.4851	0.158079	6.54446	9.3	9.8	8.2
6706	37	40.9892	0.902678	7969.8	108.39	95.6074	82.5281	21.4632	14.8408	51.1981	9.40387	11.1443	11.1443	87.306	64.7468	101.186	3.1296	0	1.05022	9.3	9.8	8.2
6707	45	36.3098	1.23934	7484	114.672	114.383	86.4833	20.8114	19.4391	52.6734	10.842	16.403	16.403	92.8483	74.8126	93.3335	1.7376	0	3.03852	9.3	9.8	8.2
6708	39	38.6693	1.00855	7174.6	122.47	118.432	64.3083	7.73969	36.455	70.6105	10.1973	23.0727	23.0226	145.037	91.9139	136.082	-0.9151	0.818494	5.68461	9.3	9.8	8.2
6709	44	37.6033	1.17011	7455	114.806	116.609	77.5332	19.1789	19.6203	54.0488	9.51272	15.5862	15.5862	94.5101	70.367	93.0935	2.5762	0.0887611	9.27423	9.3	9.8	8.2
6710	30	41.673	0.71989	8431.6	106.548	104.454	79.2338	16.599	24.2305	55.9367	7.45825	24.4395	24.4395	120.146	71.4674	107.489	2.6267	0.223582	1.08953	9.3	9.8	8.2
6711	47	37.7258	1.24583	7278.4	121.699	126.488	78.8746	10.699	31.9753	66.0056	9.90182	37.6413	35.2097	138.824	97.9563	120.923	0.2146	0.392101	3.29223	9.3	9.8	8.2
6712	32	31.4237	1.01834	6297.2	109.94	110.85	91.9981	14.0049	28.4402	58.3753	9.70998	26.356	26.356	140.912	87.0429	117.351	1.3699	0.334696	3.90799	9.3	9.8	8.2
6713	46	40.8765	1.12534	7787.6	130.636	124.245	78.158	8.58395	35.6248	68.6716	9.91467	25.208	25.208	105.031	87.5376	114.234	-0.1959	0.502756	1.06287	9.3	9.8	8.2
6714	32	40.2285	0.795456	7829.6	129.722	119.101	78.5056	12.7357	28.1049	60.6387	9.17632	12.5601	12.5601	88.0484	94.5494	109.391	1.0092	0.390496	5.88125	9.3	9.8	8.2
6715	39	33.8405	1.15246	7619.8	132.483	133.877	72.4703	15.0967	24.3072	59.6085	15.6997	8.35174	8.35174	153.085	116.018	105.438	-0.9344	0	3.1294	9.3	9.8	8.2
6716	44	39.9959	1.10011	8515.2	115.4	118.088	82.0539	11.1943	31.1658	62.6985	10.8277	34.6032	34.6032	120.787	82.2683	117.517	0.1536	0.301039	3.02859	9.3	9.8	8.2
6704	59	34.2964	1.7203	7225.6	123.454	114.711	72.3984	13.1545	28.5829	62.1853	9.18346	30.0773	30.0773	136.31	87.3091	123.351	1.2128	0.445562	2.35423	9.3	9.8	8.2
6799	255	172.7	1.47655	43610.8	124.968	129.862	112.38	26.1226	17.5136	48.0839	17.7568	4.69385	4.69385	110.133	100.79	97.6157	-0.8959	0	22.865	9.3	9.8	8.2
6723	31	39.748	0.779913	8095	116.08	113.651	72.6207	9.05031	38.2846	65.7496	9.03559	31.5631	31.5631	178.483	79.6045	118.169	0.7374	0.544283	1.93421	9.3	9.8	8.2
6801	26	37.2913	0.697214	7432.6	87.6059	99.7665	61.3508	12.1446	29.3658	63.0208	9.11676	31.1182	31.1182	131.108	79.4906	114.778	1.9726	0.551032	3.96332	10.12	8.8	8.2
6802	20	30.2818	0.660463	6246	83.7222	82.7619	53.7385	17.6784	21.9716	56.0627	7.63947	14.9503	14.9503	131.941	66.1627	96.7834	3.3153	0.207189	5.04028	10.12	8.8	8.2
6803	51	42.5524	1.19852	7939	113.822	121.78	61.432	12.3883	30.1596	65.0948	12.4747	37.6248	36.0898	146.738	93.5232	109.865	-0.1887	0.170156	6.96942	10.12	8.8	8.2
6807	27	29.4586	0.91654	5703.6	107.079	123.101	56.2846	12.16	28.7606	61.9538	12.7598	32.4623	32.4623	71.7197	80.3666	118.801	0.3534	0.195417	5.44862	10.12	8.8	8.2
6808	40	33.143	1.20689	6300.8	102.616	109.147	58.7957	12.0806	26.0305	60.6328	12.3844	21.9458	21.9458	103.929	89.4804	115.021	1.4804	0.0550062	5.76786	10.12	8.8	8.2
6809	32	29.1901	1.09626	5834.2	100.945	117.439	51.0255	9.98875	31.267	64.118	9.0783	28.6232	28.6232	94.1188	82.5598	110.698	0.7727	0.589808	8.7618	10.12	8.8	8.2
6806	42	33.2425	1.26344	7330.8	103.55	107.418	51.8516	9.25796	31.3705	62.7748	8.83869	27.9742	27.9742	98.3518	78.4907	121.517	1.4403	0.611763	3.38357	10.12	8.8	8.2
6814	35	39.0791	0.89562	8390.4	83.5322	100.146	69.0369	17.192	28.0252	61.3181	12.5928	32.1281	32.1281	135.837	80.1421	129.666	2.6377	0.214409	0.924902	10.12	8.8	8.2
6815	31	39.0583	0.793686	7068.2	93.1185	100.943	72.1634	11.1535	27.4975	61.7165	9.83371	23.0749	21.9067	131.028	90.3669	126.874	0.9315	0.305042	1.17191	10.12	8.8	8.2
6816	40	43.6584	0.916204	7860	101.962	100.604	69.411	13.2745	23.7725	56.8866	8.50519	17.1675	17.1675	110.946	74.7651	104.198	1.858	0.331803		10.12	8.8	8.2
6813	52	39.045	1.3318	7507.8	99.5547	97.5913	64.1646	15.0644	23.3625	57.5471	10.4447	17.3629	17.3629	124.366	73.9528	94.9789	2.0291	0.184877	5.47224	10.12	8.8	8.2
6898	84	70.7729	1.1869	14668.2	102.195	114.604	75.7438	15.3073	24.6531	58.7896	15.8651	7.25398	7.25398	105.008	98.9742	98.686	0.257	0.050079	0.756065	10.12	8.8	8.2
6899	150	87.3207	1.71781	18956	117.973	145.536	90.9465	12.7622	31.1677	66.5973	24.8602	10.8734	10.8734	128.119	117.505	112.118	-3.855	0	0.995891	10.12	8.8	8.2
6817	40	34.0523	1.17466	6525	88.0122	105.607	55.5665	8.88356	30.7724	68.5676	12.4332	30.0862	30.0862	115.106	84.5305	100.882	-0.1002	0.0833453	3.84877	10.12	8.8	8.2
7001	9	11.5916	0.776426	1805.6	92.1082	95.0209	41.3543	6.92844	32.3883	70.9943	9.70223	48.5109	48.5109	102.285	99.7969	88.6604	-0.864	1	1.73126	10.28	10.1	6.7
7002	9	13.9987	0.642918	2294.8	93.7318	100.472	55.6836	8.78857	32.5354	70.5974	14.6523	47.26	47.26	109.296	106.211	131.111	-1.0494	0.32924	1.1076	10.28	10.1	6.7
7005	8	13.3573	0.598923	2015.6	93.3532	99.6117	63.5396	4.73679	36.5824	74.927	13.772	34.8229	33.5345	84.8018	101.513	106.339	-2.3967	1	0.788116	10.28	10.1	6.7
7009	4	12.1026	0.330508	2245	99.4253	95.42	72.4066	9.95237	28.0915	61.0493	8.09582	31.7644	31.7644	82.9783	79.21	110.641	1.1085	0.955034	7.54174	10.28	10.1	6.7
7010	7	11.2847	0.620306	1829.2	100.327	100.768	52.4894	8.47155	34.2104	72.1276	12.0626	42.2888	42.2888	135.672	95.5106	102.001	-1.6794	0.755366	1.49193	10.28	10.1	6.7
7011	12	12.2941	0.976075	2300.2	96.8439	98.0177	64.4085	5.41168	33.8495	69.7263	10.808	21.4969	21.4969	69.4818	125.457	122.467	-1.2381	0.794687	1.5713	10.28	10.1	6.7
7008	13	12.8645	1.01053	2375.4	105.04	97.0556	82.4431	8.92432	28.2989	67.07	15.4504	41.2897	41.2897	134.424	125.285	129.218	-0.6631	0.144991	0.952308	10.28	10.1	6.7
7013	13	14.1902	0.916123	2507.8	104.68	113.987	47.3922	6.33557	36.8769	74.2588	13.1828	36.3727	36.3727	83.8182	108.274	107.707	-2.0388	0.532449	2.2362	10.28	10.1	6.7
7014	5	10.6723	0.4685	1899.8	92.583	90.6048	81.1459	6.48384	33.7204	67.7399	8.52494	28.2955	28.2955	133.257	104.884	102.39	-0.1278	1	5.20205	10.28	10.1	6.7
7017	17	10.555	1.61061	1852.2	92.7285	90.4557	70.4953	8.62978	30.8807	67.5519	10.7754	24.5644	24.5644	135.783	86.8556	158.038	-0.5808	1	1.19703	10.28	10.1	6.7
7012	3	10.895	0.275355	2269.4	83.7425	77.5012	68.9277	12.1204	25.8568	58.1932	8.16229	25.0632	25.0632	79.6652	91.2283	122.966	1.4056	0.958783	1.55025	10.28	10.1	6.7
7098	24	23.8579	1.00595	4534.4	106.396	114.972	56.6342	13.2986	27.9299	64.171	12.2665	16.9399	16.9399	123.275	97.241	111.401	-0.1742	0.340455	1.29722	10.28	10.1	6.7
7099	29	27.3344	1.06094	5325.4	111.3	106.933	81.5734	12.2086	26.4688	62.1426	14.2055	6.3524	6.3524	81.352	103.495	103.458	-0.3984	0.125248	0.713155	10.28	10.1	6.7
7097	26	21.3674	1.2168	4105.2	97.3098	100.283	52.7064	8.96664	31.0572	69.1595	13.7402	29.1216	29.1216	98.3799	106.486	114.724	-1.4711	0.459966	0.710707	10.28	10.1	6.7
7103	11	18.0955	0.607886	3105.6	83.4579	98.021	35.6019	9.11975	28.9207	69.3232	12.2457	17.5866	17.5866	143.759	99.1232	101.461	-0.5895	0.237749	2.32976	6.92	7.3	4.5
7104	22	17.41	1.26364	3128.8	87.7141	99.7047	52.6038	9.37894	31.2499	63.3843	9.46475	31.6259	31.1904	114.826	101.472	101.378	0.4786	0.716214	1.99448	6.92	7.3	4.5
7109	12	15.0045	0.799761	2424.8	87.1769	94.5696	40.2763	8.59177	24.7875	66.3834	8.45252	36.5344	36.5344	115.344	85.6987	96.5401	0.5271	0.819958	1.72789	6.92	7.3	4.5
7110	12	21.7414	0.551942	3183.8	96.7382	96.5998	56.2409	7.55564	28.7171	69.0662	10.2895	37.9101	37.9101	133.75	92.7752	100.771	-0.4671	0.537255	2.20481	6.92	7.3	4.5
7111	8	16.8078	0.475969	2569.4	88.6323	90.3752	71.6008	13.2002	21.3442	59.8694	9.32604	31.213	30.8028	136.042	90.0132	101.067	1.0487	0.700369	1.88135	6.92	7.3	4.5
7108	14	19.2148	0.728605	3498.8	94.554	99.9877	55.3878	10.7906	27.1962	62.3471	7.76123	24.8494	24.8494	129.06	88.4701	100.314	1.3993	0.574754	3.50239	6.92	7.3	4.5
7115	12	21.0442	0.570228	3193.8	101.027	112.183	45.5036	5.94211	35.1538	76.6581	14.7361	45.7735	42.9433	119.266	115.953	115.954	-2.6944	0.317886	1.42708	6.92	7.3	4.5
7116	8	14.1278	0.566257	2610.4	94.3898	103.992	35.5779	7.96001	31.319	66.4818	8.76078	23.8704	23.79	84.5987	88.1867	80.9512	0.3838	0.667693	1.56394	6.92	7.3	4.5
7117	15	18.0053	0.833089	3117.4	78.4817	73.3512	62.2437	15.7867	19.1637	52.8092	7.26947	19.2295	17.5885	87.7634	68.0465	97.7951	2.5154	0.706922	7.31471	6.92	7.3	4.5
7114	9	21.0207	0.428149	3211.8	85.6495	88.171	51.6489	5.16829	37.61	73.2741	10.3439	32.2125	30.0693	142.642	93.6706	117.222	-1.4383	0.945654	1.99783	6.92	7.3	4.5
7119	9	17.6378	0.510268	3357.8	94.0323	91.7498	65.7486	13.9329	23.1798	56.1634	6.87566	18.3197	17.9441	65.0128	75.0558	78.409	2.6465	0.773378	2.56553	6.92	7.3	4.5
7120	8	21.55	0.37123	3355.2	89.9538	101.504	47.6278	5.63102	36.1143	73.7908	10.8674	40.4557	38.1802	111.852	103.912	103.25	-1.6048	0.483429	4.26639	6.92	7.3	4.5
7123	22	21.3025	1.03274	3270.4	75.9471	95.3642	70.3815	7.47373	31.4261	74.5307	18.8473	2.60378	2.60378	126.598	123.502	105.509	-3.203	0.0525316	3.42523	6.92	7.3	4.5
7124	10	11.9818	0.834601	2410.4	92.7853	99.5441	52.2298	8.28386	30.6706	64.4291	8.05809	20.0978	20.0932	130.151	78.6153	95.5798	0.8312	0.666143	2.30251	6.92	7.3	4.5
7125	8	21.9799	0.363969	3324.6	90.1192	89.8187	51.9386	8.99791	25.6322	69.3268	10.4842	41.4444	41.4444	104.897	98.5755	106.977	-0.6141	0.439403	1.52657	6.92	7.3	4.5
7126	10	18.2099	0.549151	2613	87.8147	102.251	53.0463	7.30098	34.7812	72.5958	10.1715	35.767	33.6401	115.617	110.84	109.774	-1.1111	1	4.40129	6.92	7.3	4.5
7127	12	18.0188	0.665971	3427.6	87.2713	86.2431	51.4061	10.2383	25.5531	63.0485	9.21285	8.60402	8.34872	67.4395	99.3849	93.9321	0.8092	0.127612	2.00843	6.92	7.3	4.5
7128	15	19.7088	0.76108	3031.6	75.0323	95.2386	53.8474	8.00644	30.2274	71.189	13.3021	15.587	15.587	123.025	106.278	102.782	-1.1469	0.290714	1.38163	6.92	7.3	4.5
7129	13	19.1545	0.67869	3178	95.152	99.6869	64.6606	10.3119	25.4757	64.2055	10.7497	19.497	17.5196	108.544	112.229	91.8353	0.4221	0.552123	0.787968	6.92	7.3	4.5
7196	22	39.7923	0.552871	6105	86.8381	105.771	50.5382	8.70639	25.6491	66.321	11.9547	50.2224	49.8638	119.41	107.876	101.346	-0.3202	0.560732	0.30476	6.92	7.3	4.5
7197	23	36.3809	0.632199	5709	99.9239	118.288	56.7925	11.0406	25.7728	68.9602	15.6383	30.3473	30.3473	114.435	111.025	102.744	-1.5269	0.0238048	2.47702	6.92	7.3	4.5
7198	35	36.9065	0.948343	6753.4	105.621	108.533	70.0917	13.3193	24.4203	61.7601	15.5574	7.89033	7.65307	85.172	107.446	74.7108	-0.4585	0	0.316836	6.92	7.3	4.5
7118	13	17.5143	0.742249	2551.6	104.056	110.972	55.9116	5.32132	30.8095	76.1195	10.6513	38.1793	37.6871	125.426	86.9657	96.1319	-1.731	0.52097	1.54041	6.92	7.3	4.5
7199	36	51.3538	0.70102	9432.6	101.874	101.45	69.0713	12.8936	25.0775	62.697	17.23	5.06349	5.03396	98.0798	114.299	91.8719	-0.603	0.0339714	1.2648	6.92	7.3	4.5
8802	13	16.9288	0.767921	3110	71.3518	94.1052	47.3775	7.97141	31.7892	68.2883	13.0758	22.7381	20.6092	123.358	117.791	111.299	-1.2154	0.682193	0.210368	9.2	9.9	8.1
8803	14	17.4002	0.804587	3225.4	78.7623	105.211	68.075	8.84369	29.6741	70.1472	14.3852	24.8091	24.7523	99.3418	111.678	113.718	-1.4471	0.44034	2.87623	9.2	9.9	8.1
8804	15	17.348	0.864654	2878	76.9909	87.7358	58.5086	5.35634	32.1475	70.2125	11.4138	38.9174	22.3597	136.294	108.381	129.029	-0.8199	1	1.25324	9.2	9.9	8.1
8807	13	24.5227	0.530122	4187.6	80.9501	91.6133	65.1406	8.75066	33.5907	69.747	15.4588	42.2369	13.3011	135.689	122.603	126.675	-1.7092	0.162385	1.49955	9.2	9.9	8.1
8808	31	20.1881	1.53556	4037	95.0691	119.841	66.3997	9.31457	27.1572	65.7778	14.6962	12.3918	12.3918	102.189	124.829	105.826	-0.0638	0.0797461	1.61633	9.2	9.9	8.1
8809	20	16.4138	1.21849	2898.8	95.1024	126.581	87.2604	7.73516	33.1132	70.4454	14.9491	36.0758	19.9037	136.516	130.144	125.299	-2.4238	0.571179	0.829461	9.2	9.9	8.1
8810	23	16.89	1.36175	2853	81.205	102.811	73.4009	8.80232	28.5351	68.7902	14.6518	48.0192	30.648	76.7392	114.082	124.519	-0.6828	0.498541	0.877656	9.2	9.9	8.1
8811	14	21.514	0.65074	3855.8	89.8793	119.23	71.4464	6.33261	36.3231	72.8298	17.0037	44.1146	24.8158	116.878	137.455	127.959	-2.6399	0.327336	0.430513	9.2	9.9	8.1
8812	21	22.3496	0.939616	4024.8	74.6504	99.8575	68.7275	10.8537	26.6282	64.1053	14.3835	27.1828	25.9685	96.2736	102.174	93.7802	-0.4128	0.0487012	1.1851	9.2	9.9	8.1
8815	17	17.5556	0.968351	2949.8	81.969	106.298	74.1608	7.18471	38.6113	73.9472	14.1767	51.076	44.4699	151.817	105.072	122.723	-2.2708	0	0.846292	9.2	9.9	8.1
8816	24	19.4387	1.23465	3308.4	80.2054	90.161	60.2127	6.26886	30.4066	69.7551	13.0739	31.3646	31.027	117.926	114.935	117.278	-1.2703	0.810482	2.84701	9.2	9.9	8.1
8817	16	16.6183	0.962792	2907.6	86.7321	109.82	76.5585	6.89623	31.9073	68.7656	14.3699	43.0487	7.93546	91.9128	102.953	109.224	-1.0237	0.528554	0.52104	9.2	9.9	8.1
8801	16	22.8733	0.699506	3752.8	73.8437	80.7617	66.7775	8.72226	33.2047	69.4399	10.4755	49.0648	23.084	100.375	94.8807	104.635	-0.8413	0.0623324	0.59613	9.2	9.9	8.1
8899	42	37.9804	1.10583	7614.8	83.1422	99.0966	87.5973	17.1159	19.2483	57.488	15.8266	6.76474	6.76474	94.0568	124.656	92.7301	0.6161	0.0640479	0.924293	9.2	9.9	8.1
8898	53	43.3566	1.22242	7870.6	86.503	101.95	78.1988	10.6077	29.3307	67.7848	18.1659	47.5754	12.5425	110.389	108.124	115.253	-1.6014	0.141643	1.09641	9.2	9.9	8.1
8905	10	14.3556	0.696593	2425.8	120.561	119.245	74.4649	7.88668	27.7503	69.4964	11.5139	46.2852	46.2852	108.966	111.826	106.037	-0.4027	0.52472	5.26179	7.26	10.8	7.9
8906	13	15.3119	0.849013	2665.8	109.495	106.338	29.5094	8.34985	32.2513	69.8911	12.9018	24.9647	24.8501	167.786	130.65	119.184	-0.6359	0.817749	1.33623	7.26	10.8	7.9
8907	13	16.4348	0.791003	2725	114.289	115.351	53.4124	7.86927	30.3853	66.1236	8.70961	29.8884	29.7545	151.763	108.279	125.207	0.4296	1	2.65629	7.26	10.8	7.9
8909	17	17.9024	0.949594	2704.6	104.402	97.1792	45.799	9.75733	27.1781	68.6278	12.3719	27.8241	27.8226	192.744	129.927	140.931	-0.1211	0.840818	1.81269	7.26	10.8	7.9
8910	6	13.2003	0.454535	2412.2	112.208	106.413	34.4246	9.00731	26.812	65.7097	10.6755	22.0739	22.0739	200.899	109.013	119.993	0.935	1	1.84568	7.26	10.8	7.9
8911	17	16.6365	1.02185	2911.8	106.484	109.031	56.1207	10.2565	28.2071	68.6112	17.1042	31.5899	31.5899	153.833	129.312	113.673	-0.9385	0.336795	3.78732	7.26	10.8	7.9
8908	13	16.8544	0.771311	2687.6	106.712	102.736	41.3112	9.22185	24.7624	66.7343	10.2988	27.1765	27.0099	155.631	119.421	120.663	0.5647	1	0.621402	7.26	10.8	7.9
8913	16	14.0142	1.1417	2487.4	104.775	125.664	50.1701	5.62892	36.3218	73.9683	16.0511	28.777	28.777	141.259	129.959	104.072	-2.0067	0.264846	1.09448	7.26	10.8	7.9
8914	11	10.6906	1.02894	2063.4	111.912	107.433	45.072	8.34616	25.6809	68.9772	11.5814	17.2695	17.2695	121.326	117.932	111.753	0.3541	0.519287	0.821885	7.26	10.8	7.9
8915	14	16.191	0.864677	2934.4	109.633	107.834	57.6714	6.69631	35.7694	72.4215	12.7716	29.3685	29.3685	189.812	113.534	107.047	-1.175	0.750422	0.694558	7.26	10.8	7.9
8912	11	14.1204	0.779016	2162.4	112.295	115.875	45.3723	7.53023	26.6489	67.1342	11.782	37.2097	37.2097	143.601	135.476	109.329	-0.211	1	1.97799	7.26	10.8	7.9
8919	8	17.9272	0.446249	2787.6	97.6858	89.2218	69.8327	7.41862	32.345	72.1486	14.9885	45.592	41.0732	199.488	143.339	142.554	-2.0647	0.672303	11.6089	7.26	10.8	7.9
8920	10	12.1512	0.822965	2090.8	109.391	113.364	42.968	7.6382	31.3616	69.7424	11.6346	18.7017	18.7017	169.864	115.736	116.203	-0.5521	0.606879	2.50203	7.26	10.8	7.9
8921	20	15.8492	1.26189	2464.4	122.614	121.065	34.9512	6.67519	26.2085	67.2455	11.0131	30.1027	30.1027	198.572	119.495	135.257	0.5047	1	0.824783	7.26	10.8	7.9
8998	38	35.3918	1.0737	6116.4	103.701	101.752	68.3619	13.9182	26.7056	66.8246	17.1811	6.0243	6.0243	107.148	126.035	95.5538	-1.3184	0.0588976	0.813946	7.26	10.8	7.9
8999	49	55.0696	0.889783	9853.6	118.578	103.879	58.4445	14.021	19.9529	61.5674	12.9719	8.21648	8.21648	112.884	110.176	101.273	0.7385	0.269966	0.66761	7.26	10.8	7.9
8918	10	11.4919	0.870177	2059.6	105.639	109.153	29.4025	9.98199	24.7109	66.4736	10.1465	18.5484	18.5484	225.871	92.0559	143.803	0.9606	1	1.67497	7.26	10.8	7.9
9001	8	12.8896	0.620654	2277.8	80.9139	87.2431	50.6731	19.5312	20.3739	55.3886	13.7356	9.43183	9.43183	165.212	96.2241	118.27	0.519	0		8.15	9	4.5
9005	4	10.4765	0.381808	2217.4	89.9486	89.2756	55.5707	14.4352	21.7417	58.3257	9.32493	15.0663	15.0663	139.061	82.5267	88.1132	1.8816	0.560996	1.59666	8.15	9	4.5
9006	16	14.3455	1.11534	2736.2	93.2919	106.968	53.2145	8.35728	41.0467	68.0381	16.1907	26.1868	26.1868	104.139	107.96	126.959	-0.9609	0.277784	5.49842	8.15	9	4.5
9008	12	11.7903	1.01778	2530.2	94.7353	114.916	45.9395	12.2839	30.7838	63.193	10.3968	19.7526	19.7526	60.3459	76.6613	102.529	0.5896	0.629713		8.15	9	4.5
9009	7	12.2843	0.569831	2327.8	96.2835	101.837	51.2572	18.6843	20.4409	56.8871	13.0332	11.4428	11.4428	127.353	89.6962	111.703	1.4086	0		8.15	9	4.5
9099	32	35.8459	0.892711	7934.6	104.199	124.431	97.64	20.6862	21.3733	58.1965	20.0252	4.33397	4.33397	152.506	110.087	88.2578	-1.5529	0	16.8323	8.15	9	4.5
9007	10	12.7282	0.785656	2391.6	82.9626	71.0108	58.0888	13.448	26.7157	61.22	10.0361	21.8646	21.8646	202.293	92.2117	145.535	0.6461	0.296207		8.15	9	4.5
